# Supplementary material for: Grain Type Impacts Feed Intake, Milk Production and Body Temperature of Dairy Cows Exposed to an Acute Heat Event in Early Lactation
Source: Animals (Basel). 2025 Apr 4;15(7):1045. doi: 10.3390/ani15071045 (PMC11987967; doi:10.3390/ani15071045)
Supplement: Supplementary file 1 [file animals-15-01045-s001.zip]

Archive with 2 entries (2 files):
- animals-3525574_Table S1 Feed composition.xlsx
- animals-3525574_Table S2 Blood parameters.xlsx
