# Supplementary material for: Grain Type Impacts Feed Intake, Milk Production and Body Temperature of Dairy Cows Exposed to an Acute Heat Event in Early Lactation
Source: Animals (Basel). 2025 Apr 4;15(7):1045. doi: 10.3390/ani15071045 (PMC11987967; doi:10.3390/ani15071045)
Supplement: Supplementary file 1 [file animals-15-01045-s001.zip › animals-3525574_Table S1 Feed composition.xlsx]

## Sheet: Sheet1
Table S1. Composition of individual diet ingredients (g/kg DM unless otherwise stated) used in this experiment.
	Barley	Canola meal	Corn	Wheat	Alfalfa hay	Pasture silage
Crude protein	115	404	89.8	130	196	164
Soluble protein (% CP)	22.4	20.1	23.7	29.5	34.5	56.8
Acid detergent fiber	55.6	188	27.5	31.7	342	337
Neutral detergent fiber	140	259	63.8	93	404	516
Lignin	21.3	77.6	10.8	15.3	92.7	41.4
Non fiber carbohydrate	693	238	792	741	300	176
Starch	555	41.9	700	627	20.7	9.9
Ash	29	69.9	12.4	16.3	80.5	107
Total digestible nutrients	823	697	896	854	526	618
Calcium	0.49	6.51	0.08	0.6	11.54	6.29
Magnesium	1.24	5.63	1.18	1.13	2.66	2.39
Sodium	0.19	0.26	0	0.07	0.8	5.06
Potassium	5.03	13.93	3.98	4.11	24.94	30.7
Chloride	1.7	0.99	0.88	1.16	6.99	13.73
DCAD (meq./100 g DM)	0.38	-11.44	0.75	-2.44	25.56	44.11
Copper (mg/kg DM)	3.87	5.98	2.75	7.07	11.16	9
Sulfur	1.38	7.3	1.1	1.6	3.56	2.89
Crude fat	23.4	29.6	41.7	19.6	19.7	38.6
Metabolisable Energy (MJ/kg DM)	13.9	12.8	14.5	14.5	9.6	10
