# Supplementary material for: Grain Type Impacts Feed Intake, Milk Production and Body Temperature of Dairy Cows Exposed to an Acute Heat Event in Early Lactation
Source: Animals (Basel). 2025 Apr 4;15(7):1045. doi: 10.3390/ani15071045 (PMC11987967; doi:10.3390/ani15071045)
Supplement: Supplementary file 1 [file animals-15-01045-s001.zip › animals-3525574_Table S2 Blood parameters.xlsx]

## Sheet: Sheet1
Table S2. Blood parameters during selected periods of the experiment
	Means with different letters are different within rows (p < 0.05)
		BLY	CAN	CRN	WHT		SED
Pre-challenge
	pCO2	7.15	7.05	7.17	7.14		0.0670196
	cHCO3	93.9	103	86.3	87.2		9.73616
	cSO2	31.7	29.5	30.3	30		2.2863
	Cl-	56.17	61.42	73.62	70.15		17.1581
	cTCO2	110	111.3	107.1	112.4		4.96547
	Hct	34.66	32.62	32.97	32.7		2.31528
	cHgb	28.1	26.51	26.77	27.77		1.10771
	Glu	9.49	9.02	8.996	9.487		0.357088
	Lac	3.484	3.49	3.563	3.731		0.382497
	Crea	2.289 b	0.939 ab	0.155 a	0.597 ab		0.905262
	BHB	113.9	108.2	102	97.5		11.0831
	NEFA	1.039	0.659	1.022	0.606		0.314217
	Protein	0.146	0.172	0.138	0.11		0.0523387
	Urea	75.18	75.91	81.16	77.45		4.1118
	Albumin	4.759	6.224	4.028	4.407		1.22152
	Globulin	38.83 b	37.15 ab	35.18 a	37.75 ab		1.44197
	Haptoglobin	36.20 a	38.97 ab	46.11 b	39.70 ab		4.41359
	Glucose	0.332	0.064	0.111	0.138		0.120958
	Phosphorous	2.962	3.072	3.051	3.411		0.322769
	pO2	2.444	2.426	1.846	1.999		0.341557
	Na+	47.98	51.98	61.34	56.02		17.2042
	A_G	138.7 bc	137.0 abc	135.2 ab	140.5 c		2.24513
	A_G	1.048 b	0.979 b	0.808 a	0.978 b		0.0653327
Heat challenge
	pCO2	7.172	7.07	7.153	7.13		0.0712882
	cHCO3	72.5	79.9	70.9	69.8		10.4566
	cSO2	27.38	23.32	25.07	22		2.43271
	Cl-	76.3	42.88	66.88	59.23		17.5179
	cTCO2	105.4	115	112.7	112.3		5.02948
	Hct	29.52	25.88	27.12	24.11		2.47479
	cHgb	26.77	27.14	26.36	27.63		1.15671
	Glu	9.032	9.219	8.989	9.387		0.376088
	Lac	3.679	3.768	4.045	3.781		0.397431
	Crea	1.874	1.362	0.74	0.881		0.919286
	BHB	123.9	123.1	108.3	114.7		11.0672
	NEFA	0.743	0.638	0.661	0.508		0.326715
	Protein	0.2468 a	0.4866 b	0.2123 a	0.2153 a		0.0563168
	Urea	73.18 a	74.99 ab	80.50 ab	81.62 b		4.1515
	Albumin	4.749	5.328	3.534	5.257		1.28271
	Globulin	38.61 b	35.84 ab	35.29 a	38.04 ab		1.45736
	Haptoglobin	34.76 a	39.09 ab	45.10 b	43.58 b		4.43038
	Glucose	0.21	0.057	0.129	0.123		0.115616
	Phosphorous	3.199	3.331	3.343	3.329		0.340084
	pO2	1.56	1.657	1.226	1.468		0.351385
	Na+	55.18	34.3	48.11	42.59		18.1106
	A_G	136.7	132.5	135.8	133.6		2.36343
	A_G	1.114 b	0.939 a	0.817 a	0.910 a		0.0677356
Recovery
	pCO2	7.261	7.189	7.241	7.25		0.0832191
	cHCO3	70.8	74.9	68.2	66.7		12.5047
	cSO2	28.8	28.83	29.23	29.13		2.87918
	Cl-	75.32	84.53	77.43	63.99		20.8775
	cTCO2	105	105.1	105.4	106.2		5.72441
	Hct	30.9	31.34	31.2	31.19		2.95237
	cHgb	24.67	24.37	25.07	26.93		1.27154
	Glu	8.569	8.098	8.586	9.049		0.426356
	Lac	3.197	2.954	3.349	3.476		0.445554
	Crea	1.834	0.805	0.705	0.761		0.960677
	BHB	114.8 c	76.1 a	91.7 ab	93.9 abc		12.0929
	NEFA	0.912	0.561	0.696	0.452		0.312016
	Protein	0.077	0.163	0.168	0.085		0.0517959
	Urea	69.94	70.41	75.29	74.12		4.09765
	Albumin	4.919	4.123	4.977	4.408		1.20959
	Globulin	36.93 b	34.90 ab	33.31 a	35.89 b		1.43659
	Haptoglobin	32.99 a	35.42 ab	41.86 b	38.23 ab		4.40555
	Glucose	0.0327 a	0.1326 ab	0.2514 b	0.0558 ab		0.109839
	Phosphorous	2.841	3.004	3.092	2.999		0.319764
	pO2	2.068	2.236	2.071	2.237		0.339846
	Na+	66.2	72.59	64.59	47.2		22.0049
	A_G	132.5	133.6	134.6	134.9		2.87163
	A_G	1.080 b	0.990 b	0.774 a	0.966 b		0.0647273
Pre-challenge to challenge
	∆ pCO2	0.019	0.017	-0.01	0		0.0787113
	∆ cHCO3	-21.4	-23	-15.3	-17.4		12.7015
	∆ cSO2	-4.35	-6.16	-5.24	-7.97		2.82642
	∆ Cl-	20.13	-18.5	-6.74	-10.9		20.0152
	∆ cTCO2	-4.617 a	3.704 ab	5.648 b	-0.096 ab		4.62249
	∆ Hct	-5.14	-6.73	-5.84	-8.59		2.97047
	∆ cHgb	-1.33	0.637	-0.4	-0.13		0.974778
	∆ Glu	-0.45	0.198	0	-0.09		0.367608
	∆ Lac	0.195	0.278	0.481	0.05		0.364043
	∆ Crea	-0.41	0.422	0.585	0.283		0.505844
	∆ BHB	9.97	14.92	6.36	17.27		10.5914
	∆ NEFA	-0.29	-0.02	-0.36	-0.09		0.279052
	∆ Protein	0.1000 a	0.3140 b	0.0739 a	0.1050 a		0.0673763
	∆ Urea	-1.998 a	-0.926 ab	-0.659 ab	4.175 b		2.43457
	∆ Albumin	0	-0.89	-0.49	0.85		1.45334
	∆ Globulin	-0.21	-1.3	0.105	0.292		0.891113
	∆ Haptoglobin	-1.441 a	0.114 ab	-1.010 a	3.883 b		1.95126
	∆ Glucose	-0.12	0	0.018	-0.01		0.145888
	∆ Phosphorous	0.236	0.259	0.292	-0.08		0.358343
	∆ pO2	-0.88	-0.76	-0.62	-0.53		0.24683
	∆ Na+	7.19	-17.6	-13.2	-13.4		23.2485
	∆ A_G	-1.998 ab	-4.516 ab	0.564 b	-6.887 a		3.03392
	∆ A_G	0.066	-0.03	0.009	-0.06		0.0839522
Abbreviations
	pCO2	partial pressure of CO2
	cHCO3	bicarbonate, calculated
	cSO2	oxygen saturation
	Cl-	chloride ion
	cTCO2	total CO2, calculated
	Hct	hematocrit
	cHgb	hemoglobin
	Glu	glucose
	Lac	lactate
	Crea	creatinine
	BHB	beta-hydroxy butyrate
	NEFA	non-esterified fatty acids
	pO2	partial pressure of O2
	Na+	sodium ion
	A_G	Albumin-globulin ratio
